# Supplementary material for: V-CARE (Virtual Care After REsuscitation): Protocol for a Randomized Feasibility Study of a Virtual Psychoeducational Intervention After Cardiac Arrest—A STEPCARE Sub-Study
Source: J Clin Med. 2025 Jun 22;14(13):4429. doi: 10.3390/jcm14134429 (PMC12249823; doi:10.3390/jcm14134429)
Supplement: Supplementary file 1 [file jcm-14-04429-s001.zip]

Archive with 1 entries (1 files):
- jcm-3651094-supplementary.pdf
